# Supplementary material for: Alterations to the bovine bacterial ocular surface microbiome in the context of infectious bovine keratoconjunctivitis
Source: Anim Microbiome. 2023 Nov 23;5:60. doi: 10.1186/s42523-023-00282-4 (PMC10668498; doi:10.1186/s42523-023-00282-4)
Supplement: Supplementary file 1 — Supplementary Material 1: Supplemental Table 1: Number of reads before and after filtering per sample. Input = original number of sequences, prior to filtering, Filtered = number reads following initial quality filtering, DenoiseF = number of reads remaining after denoising forward, DenoiseR = number of reads remaining after denoising reverse, Merged = number of reads remaining after merging forward and reverse reads, Nonchim = number of merged reads remaining after chimera removal [file 42523_2023_282_MOESM1_ESM.xlsx]

## Sheet: 20230627
	Sample type	input	filtered	denoisedF	denoisedR	merged	nonchim
envMB0006	Environmental control	16648	13143	13047	13082	12266	11180
envMB0035	Environmental control	20521	16985	16849	16875	15921	14724
envMB0060	Environmental control	54179	44490	44112	44277	40582	37350
envMB0073	Environmental control	27386	22493	22273	22376	21031	19485
envMB0136	Environmental control	18580	15484	15342	15403	14438	13354
envMB0177	Environmental control	25072	20566	20390	20458	19200	17728
envMB0190	Environmental control	19202	15393	15233	15306	14427	13275
envMB0215	Environmental control	14083	10615	10496	10551	9757	8933
envMB0234	Environmental control	14403	11588	11472	11527	10802	9973
envMB0261	Environmental control	12256	9633	9537	9572	8928	8277
envMB0384	Environmental control	11368	5389	5351	5366	4903	4511
envMB0425	Environmental control	31744	25280	25072	25154	23107	21224
envMB0516	Environmental control	49028	39889	39553	39605	36251	33332
envMB0575	Environmental control	13404	6747	6704	6707	6232	5733
envMB0602	Environmental control	10290	5528	5501	5502	5160	4794
envMB0637	Environmental control	13468	7156	7106	7117	6630	6193
envMB0640	Environmental control	17092	8910	8833	8855	8253	7641
envMB0682	Environmental control	111472	89247	87981	88088	78055	70269
EXC112221	Extraction control	14391	11847	11723	11768	11066	10183
EXC122321	Extraction control	26298	21003	20847	20853	18965	17498
MB0007	Sample	16736	12810	12708	12757	12001	11363
MB0008	Sample	28618	23876	23740	23766	22657	21626
MB0009	Sample	30570	26315	26206	26226	25217	24157
MB0010	Sample	24503	20428	20293	20332	19299	18194
MB0011	Sample	32554	26908	26778	26833	25746	24782
MB0012	Sample	37633	31828	31699	31753	30495	29242
MB0013	Sample	37140	31084	30862	30947	29359	27754
MB0014	Sample	60279	49428	49141	49222	47105	45115
MB0015	Sample	69546	55884	55484	55534	52402	48773
MB0016	Sample	73759	60565	60227	60280	57145	54205
MB0017	Sample	23160	18762	18665	18697	17775	17007
MB0018	Sample	28495	22875	22731	22766	21604	20458
MB0019	Sample	23881	18834	18735	18770	17948	17225
MB0020	Sample	18365	15328	15221	15237	14396	13548
MB0021	Sample	24718	20677	20527	20539	19366	17999
MB0022	Sample	28666	23876	23676	23736	22458	21133
MB0023	Sample	36995	30968	30790	30860	29511	28174
MB0024	Sample	37539	30638	30389	30463	28658	27057
MB0025	Sample	63956	54355	54080	54149	51974	49835
MB0026	Sample	31551	25621	25503	25541	24476	23437
MB0027	Sample	60760	49810	49489	49607	47244	44868
MB0028	Sample	82066	68405	68005	68162	65182	62012
MB0029	Sample	26716	21904	21738	21786	20627	19531
MB0030	Sample	18363	14782	14665	14703	13804	12984
MB0031	Sample	25629	20532	20436	20475	19316	18527
MB0032	Sample	18077	14745	14632	14657	13900	13081
MB0033	Sample	15202	12693	12583	12624	11853	11011
MB0034	Sample	24818	20717	20544	20630	19587	18267
MB0036	Sample	32365	27325	27162	27233	26080	24903
MB0037	Sample	63846	55638	55418	55464	53562	51678
MB0038	Sample	69359	59393	59089	59216	56960	54737
MB0039	Sample	63788	54655	54403	54505	52701	50997
MB0040	Sample	52225	44755	44506	44634	42996	41330
MB0041	Sample	31438	26168	26043	26077	24904	23778
MB0042	Sample	19100	15289	15173	15190	14312	13428
MB0043	Sample	19882	15451	15360	15381	14603	14001
MB0044	Sample	19981	16826	16701	16724	15782	14671
MB0045	Sample	19250	16856	16784	16819	16159	15584
MB0046	Sample	118323	96594	95577	95651	86688	79404
MB0047	Sample	49372	40937	40613	40748	37679	35165
MB0048	Sample	23089	18931	18770	18846	17884	16691
MB0049	Sample	55328	46795	46486	46561	44648	42685
MB0050	Sample	25270	20474	20258	20343	19125	17903
MB0051	Sample	41340	33441	33120	33183	31414	29923
MB0052	Sample	47148	38448	38115	38192	36039	33394
MB0053	Sample	25229	20423	20284	20299	19236	18411
MB0054	Sample	19716	16757	16701	16715	16152	15562
MB0055	Sample	17419	13558	13469	13504	12776	12023
MB0056	Sample	12322	8380	8321	8350	7891	7404
MB0057	Sample	19540	16763	16691	16707	16024	15412
MB0058	Sample	13183	11090	11041	11046	10566	10044
MB0059	Sample	18400	15167	15053	15071	14226	13141
MB0061	Sample	29474	24729	24560	24575	23339	22188
MB0062	Sample	50313	41384	39868	39838	36035	34605
MB0063	Sample	40454	33263	33098	33083	31515	29835
MB0064	Sample	54593	46353	46084	46141	44262	42317
MB0065	Sample	12992	10197	10106	10148	9534	8857
MB0066	Sample	19955	15848	15699	15730	14827	13921
MB0067	Sample	12669	9587	9510	9494	8859	8202
MB0068	Sample	17284	14127	13961	13957	13075	12360
MB0069	Sample	15803	13070	12954	12974	12227	11453
MB0070	Sample	80211	65944	65506	65659	61310	57446
MB0071	Sample	20552	16315	16134	16188	15018	13816
MB0072	Sample	23093	18029	17765	17809	16654	15624
MB0074	Sample	34439	28057	27862	27924	26413	24718
MB0075	Sample	37494	29998	29773	29866	28210	26364
MB0076	Sample	38892	31479	31210	31270	29358	27305
MB0077	Sample	14033	11247	11164	11170	10537	9811
MB0078	Sample	11477	9028	8970	8979	8462	7929
MB0079	Sample	12450	9587	9515	9524	8914	8228
MB0080	Sample	19352	16215	16119	16139	15306	14303
MB0081	Sample	25637	21741	21631	21651	20707	19594
MB0082	Sample	53515	44224	43949	43995	40690	37857
MB0083	Sample	26381	21672	21545	21570	20395	19313
MB0086	Sample	39545	32282	32042	32124	30466	28594
MB0087	Sample	44535	37359	37118	37191	35401	33358
MB0088	Sample	52135	42428	42187	42247	39762	38171
MB0089	Sample	51571	42283	42077	42119	39659	37332
MB0090	Sample	28546	23078	22919	22982	21915	21055
MB0091	Sample	38337	30329	30129	30156	28657	27766
MB0092	Sample	29870	22998	22861	22901	21638	20560
MB0093	Sample	35578	29505	29364	29349	28111	27490
MB0094	Sample	38163	32093	31920	31955	30407	29113
MB0095	Sample	83709	68223	67876	68003	62992	60164
MB0096	Sample	18722	14982	14830	14881	13898	12874
MB0097	Sample	16423	13124	13007	13053	12221	11273
MB0098	Sample	36438	29473	29228	29307	27653	25658
MB0099	Sample	19958	16596	16470	16499	15532	14635
MB0100	Sample	13999	11274	11207	11213	10620	9918
MB0101	Sample	62628	51118	50606	50666	46233	42714
MB0102	Sample	21644	18006	17936	17952	16984	16383
MB0103	Sample	16983	13296	13221	13245	12500	11833
MB0104	Sample	15550	12858	12806	12804	12212	11598
MB0105	Sample	17512	13899	13843	13873	13133	12574
MB0106	Sample	39651	31990	31747	31820	29934	28504
MB0107	Sample	67347	53708	53178	53096	47789	44253
MB0108	Sample	47761	38709	38425	38461	36502	34085
MB0109	Sample	55822	44675	44279	44256	40952	38723
MB0110	Sample	38807	32030	31843	31887	30263	28950
MB0111	Sample	17999	15149	15068	15104	14265	13584
MB0112	Sample	24013	20008	19883	19928	19024	18183
MB0113	Sample	21153	17754	17652	17687	16781	16062
MB0114	Sample	18660	15759	15663	15686	14977	14397
MB0115	Sample	44186	35842	35652	35731	34213	32823
MB0116	Sample	18077	15075	14967	15006	14249	13468
MB0117	Sample	18360	14742	14636	14686	13893	13043
MB0118	Sample	49076	39341	39127	39200	37460	35853
MB0119	Sample	36861	30952	30779	30806	29475	28371
MB0120	Sample	39595	31917	31709	31758	29996	28040
MB0121	Sample	52056	43318	43099	43153	41140	39329
MB0122	Sample	37359	30937	30714	30776	29199	26881
MB0123	Sample	20037	17027	16881	16938	16056	14920
MB0124	Sample	18277	15362	15306	15326	14661	14262
MB0125	Sample	17763	14966	14888	14921	14309	13797
MB0126	Sample	15312	12745	12668	12673	12019	11286
MB0127	Sample	225892	174314	172290	172056	145230	129801
MB0128	Sample	25839	21989	21866	21878	20848	20084
MB0129	Sample	24239	19809	19671	19712	18711	17938
MB0130	Sample	43070	35818	35632	35696	34297	33109
MB0131	Sample	37030	30733	30532	30580	29143	27569
MB0132	Sample	43721	36143	35943	35980	34351	32893
MB0133	Sample	43027	35067	34830	34920	33467	31805
MB0134	Sample	35600	29129	28856	28969	27302	25392
MB0135	Sample	19566	16317	16269	16282	15651	15126
MB0137	Sample	7631	6577	6566	6565	6374	6088
MB0138	Sample	28064	23657	23562	23560	22768	21861
MB0139	Sample	100736	86515	86262	86239	82372	79535
MB0140	Sample	20591	17679	17651	17640	17179	16686
MB0141	Sample	8588	7292	7280	7280	7025	6858
MB0142	Sample	31235	27094	27029	27039	26240	25447
MB0143	Sample	24183	20816	20775	20786	20170	19544
MB0144	Sample	56558	50373	50244	50255	48974	47229
MB0145	Sample	53598	46724	46553	46646	45361	44007
MB0146	Sample	23073	20626	20577	20588	20061	19378
MB0147	Sample	19745	16892	16826	16835	16269	15759
MB0148	Sample	25782	22706	22637	22668	22108	21660
MB0149	Sample	15170	13491	13461	13468	13135	12778
MB0150	Sample	20878	17815	17774	17774	17207	16733
MB0151	Sample	23691	21074	21016	21023	20489	19890
MB0152	Sample	32491	27596	27464	27480	26459	25552
MB0153	Sample	9162	7904	7885	7895	7696	7505
MB0154	Sample	19439	17351	17304	17334	16936	16281
MB0155	Sample	35388	30783	30694	30691	29723	28835
MB0156	Sample	41474	36707	36622	36634	35714	34592
MB0157	Sample	45048	38596	38458	38491	37314	36326
MB0158	Sample	29303	25498	25416	25431	24597	23832
MB0159	Sample	17440	14978	14925	14943	14476	14096
MB0160	Sample	22188	18663	18593	18618	17883	17176
MB0161	Sample	31615	27908	27828	27837	26991	25809
MB0162	Sample	32578	27705	27609	27639	26613	25806
MB0163	Sample	26274	23032	22992	22998	22434	21656
MB0164	Sample	32732	27221	27113	27113	25988	25088
MB0165	Sample	19286	16584	16545	16562	16052	15424
MB0166	Sample	21845	18943	18907	18914	18411	17888
MB0167	Sample	29693	25034	24884	24894	23800	23024
MB0168	Sample	28271	24431	24342	24344	23481	22657
MB0169	Sample	31106	27246	27176	27185	26382	25537
MB0170	Sample	26536	23390	23326	23348	22703	22002
MB0171	Sample	34056	29293	29201	29225	28347	27542
MB0172	Sample	25588	22282	22208	22230	21574	20946
MB0173	Sample	38110	33753	33665	33669	32769	31705
MB0174	Sample	48280	40256	39987	40041	38108	36502
MB0175	Sample	46611	39291	39194	39209	37684	34880
MB0176	Sample	39359	31649	31488	31534	30307	29012
MB0178	Sample	23923	20089	19957	20005	18943	17741
MB0179	Sample	26047	21581	21426	21430	20214	18721
MB0180	Sample	33372	27278	27158	27189	26079	25090
MB0181	Sample	16685	13249	13191	13193	12621	12035
MB0182	Sample	32976	28106	28003	28030	27075	25983
MB0183	Sample	34051	29264	29164	29217	28278	27251
MB0184	Sample	27389	23389	23289	23296	22438	21459
MB0185	Sample	43053	36005	35861	35901	34506	33203
MB0186	Sample	32538	26803	26515	26596	25096	23411
MB0187	Sample	45922	36342	36078	36108	34234	32784
MB0188	Sample	37097	29704	29491	29546	28003	26395
MB0189	Sample	51073	41671	41451	41504	39869	37816
MB0191	Sample	17930	13664	13593	13613	12926	12345
MB0192	Sample	21355	18043	17948	17978	17301	16791
MB0193	Sample	26342	22624	22528	22571	21763	21038
MB0194	Sample	26981	22076	21945	21942	21035	20413
MB0195	Sample	20314	17109	17045	17049	16402	15774
MB0196	Sample	25798	21299	21222	21242	20352	19709
MB0197	Sample	20222	16894	16803	16825	16040	15203
MB0198	Sample	16442	13335	13223	13278	12547	11802
MB0199	Sample	39355	31793	31637	31638	30313	29388
MB0200	Sample	20347	16686	16564	16605	15764	14875
MB0201	Sample	12506	10007	9957	9973	9483	9109
MB0202	Sample	35445	28534	28347	28376	27074	26040
MB0203	Sample	35829	28658	28518	28515	26841	25811
MB0204	Sample	29498	24827	24733	24741	23838	23203
MB0205	Sample	23327	20116	20031	20045	19353	18707
MB0206	Sample	23623	20031	19950	19978	19210	18498
MB0207	Sample	34793	29447	29377	29392	28423	27604
MB0208	Sample	18556	15507	15417	15444	14817	14102
MB0209	Sample	34829	29094	28973	28993	27861	27081
MB0210	Sample	29443	23975	23831	23869	22764	21855
MB0211	Sample	59005	48283	48060	48060	46034	44626
MB0212	Sample	82266	68939	68637	68662	65974	64194
MB0213	Sample	20782	17276	17216	17200	16347	15381
MB0214	Sample	30127	25226	25088	25123	23865	22565
MB0216	Sample	12713	10910	10884	10889	10466	10047
MB0217	Sample	24511	21022	20924	20961	20203	19357
MB0220	Sample	23246	19390	19221	19302	18350	17203
MB0221	Sample	20742	17499	17414	17447	16763	16098
MB0222	Sample	22110	18286	18214	18227	17422	16504
MB0223	Sample	28548	24088	23958	23985	23001	21867
MB0224	Sample	31897	26423	26307	26345	25227	24051
MB0225	Sample	37252	30797	30640	30700	29471	28327
MB0226	Sample	30368	25102	24887	24928	23795	22985
MB0227	Sample	14803	11579	11502	11533	10885	10346
MB0228	Sample	12763	9965	9901	9915	9377	9005
MB0229	Sample	15002	11410	11369	11373	10830	10550
MB0230	Sample	12863	10803	10756	10766	10333	9887
MB0231	Sample	19042	16509	16440	16454	15932	15452
MB0232	Sample	13011	11057	11016	11036	10596	10205
MB0233	Sample	17433	14509	14449	14459	13847	13245
MB0235	Sample	19812	16682	16578	16627	15855	15049
MB0236	Sample	37643	31895	31832	31850	30847	29984
MB0237	Sample	36445	29923	29810	29852	28671	27550
MB0238	Sample	39107	32968	32804	32865	31615	30360
MB0239	Sample	27285	22762	22683	22703	21809	21010
MB0240	Sample	16569	13591	13521	13563	12965	12459
MB0241	Sample	13408	10543	10489	10499	9919	9453
MB0242	Sample	16188	14298	14262	14284	13900	13570
MB0243	Sample	22951	20238	20193	20211	19661	19095
MB0244	Sample	23290	20633	20589	20604	20086	19444
MB0245	Sample	19826	16845	16804	16813	16266	15744
MB0246	Sample	25053	20660	20557	20571	19589	18499
MB0247	Sample	39145	34285	34189	34238	33180	32121
MB0248	Sample	28761	24275	24206	24201	23383	22587
MB0249	Sample	34232	27646	27432	27447	26021	25200
MB0250	Sample	70403	57480	56922	56959	53915	53017
MB0251	Sample	22878	18301	18153	18171	17158	16604
MB0252	Sample	23897	19041	18904	18917	17974	17555
MB0253	Sample	13801	10521	10444	10457	9848	9464
MB0254	Sample	22077	18344	18167	18186	17334	17082
MB0255	Sample	16782	14025	13909	13946	13200	12507
MB0256	Sample	19123	15946	15823	15842	15008	14335
MB0257	Sample	38060	31301	31045	31050	29519	29047
MB0258	Sample	21730	17942	17854	17869	17128	16506
MB0259	Sample	39630	32972	32729	32738	31257	30646
MB0260	Sample	43077	34595	34287	34325	32445	31747
MB0262	Sample	16801	13525	13415	13439	12700	11850
MB0263	Sample	16523	13100	12996	13027	12304	11521
MB0270	Sample	13552	11250	11193	11208	10664	10110
MB0271	Sample	21031	17142	17084	17092	16438	15923
MB0272	Sample	11176	9532	9463	9482	8948	8362
MB0273	Sample	17138	14739	14608	14673	13982	13212
MB0276	Sample	14254	12075	11983	12012	11364	10597
MB0277	Sample	15358	12812	12715	12746	12099	11259
MB0278	Sample	31628	27610	27563	27579	26870	26112
MB0279	Sample	34007	30179	30101	30127	29295	28484
MB0280	Sample	21647	17969	17824	17890	16944	15836
MB0281	Sample	13972	11538	11483	11482	10892	10254
MB0282	Sample	12821	10435	10345	10361	9757	9104
MB0283	Sample	12826	10367	10305	10328	9678	9011
MB0286	Sample	22961	17893	17747	17810	16897	16112
MB0287	Sample	12699	10601	10546	10545	10094	9700
MB0296	Sample	31601	27319	27121	27170	25893	24507
MB0297	Sample	17186	14688	14574	14603	13864	12964
MB0300	Sample	41307	35295	35055	35134	33562	31617
MB0301	Sample	44407	37403	37230	37258	35656	33638
MB0302	Sample	18815	15332	15237	15240	14536	14100
MB0303	Sample	12849	10500	10434	10443	9984	9675
MB0306	Sample	15705	12418	12320	12354	11732	11150
MB0307	Sample	16814	13041	12914	12908	11709	10838
MB0308	Sample	30031	25561	25493	25498	24621	23763
MB0309	Sample	15984	13702	13658	13660	13113	12588
MB0310	Sample	16462	13172	13069	13097	12312	11467
MB0311	Sample	29089	24388	24223	24286	22711	21499
MB0312	Sample	23289	19929	19875	19877	19222	18600
MB0313	Sample	38636	32034	31848	31866	30524	29552
MB0314	Sample	45606	38544	38344	38402	36987	35575
MB0315	Sample	14186	11976	11937	11950	11556	11335
MB0316	Sample	14612	11979	11895	11930	11303	10650
MB0317	Sample	13606	11175	11104	11117	10533	9804
MB0318	Sample	21718	18397	18306	18327	17599	16965
MB0319	Sample	9713	7914	7864	7886	7475	7133
MB0322	Sample	26380	22109	22008	22035	21177	20361
MB0323	Sample	27522	23351	23250	23288	22431	21741
MB0324	Sample	22057	17624	17529	17561	16832	16304
MB0325	Sample	37910	32651	32547	32567	30658	29481
MB0328	Sample	18175	15725	15672	15693	15216	14827
MB0329	Sample	31586	25526	25405	25445	24285	23244
MB0330	Sample	44005	36131	35803	35793	32702	30311
MB0331	Sample	11028	9028	8980	8993	8557	8133
MB0332	Sample	22305	18720	18615	18660	17836	16962
MB0333	Sample	16611	13660	13577	13591	12938	12222
MB0334	Sample	13253	11085	10983	11040	10442	9640
MB0335	Sample	10865	9056	9020	9015	8600	8130
MB0336	Sample	14966	12128	12058	12079	11492	10827
MB0337	Sample	18654	15929	15850	15866	14855	14048
MB0338	Sample	15018	12476	12442	12452	11433	11079
MB0339	Sample	28771	23584	23442	23481	22389	21181
MB0344	Sample	33481	28610	28489	28511	27475	26499
MB0345	Sample	26247	21516	21434	21450	20621	19836
MB0350	Sample	21534	18644	18589	18610	18039	17538
MB0351	Sample	25532	21346	21261	21283	20503	19748
MB0352	Sample	26377	22850	22767	22797	22034	21295
MB0353	Sample	21868	18738	18680	18710	18159	17621
MB0354	Sample	23986	20050	19895	19962	18890	17941
MB0355	Sample	7080	5737	5705	5709	5377	4978
MB0356	Sample	29591	23994	23911	23912	23098	22624
MB0357	Sample	17369	15083	15019	15036	14475	13814
MB0358	Sample	21941	17743	17664	17694	17056	16410
MB0359	Sample	30105	25489	25380	25417	24376	23461
MB0360	Sample	31552	26885	26797	26804	25924	24729
MB0361	Sample	19780	16239	16136	16185	15029	14008
MB0362	Sample	28905	24794	24699	24736	23920	23125
MB0363	Sample	46989	37345	37172	37223	35897	34893
MB0364	Sample	21915	18347	18245	18290	17559	16678
MB0365	Sample	23283	19449	19359	19398	18799	18120
MB0366	Sample	23469	19707	19597	19653	18901	18059
MB0367	Sample	14554	12073	11998	12017	11476	10933
MB0368	Sample	23565	19339	19278	19287	18535	17769
MB0369	Sample	19072	16221	16130	16143	15502	14822
MB0372	Sample	34825	29958	29878	29890	29017	28149
MB0373	Sample	43813	35901	35647	35772	33993	32368
MB0374	Sample	22854	19050	18911	18949	17998	17073
MB0375	Sample	23318	19184	19061	19094	18253	17233
MB0376	Sample	24243	20096	19972	20019	19184	18387
MB0377	Sample	12932	10817	10780	10799	10286	9887
MB0378	Sample	25642	22264	22215	22224	21359	20648
MB0379	Sample	17789	14936	14876	14907	14301	13805
MB0380	Sample	20898	18567	18518	18550	18075	16853
MB0381	Sample	14725	12637	12594	12610	12219	11926
MB0382	Sample	34337	28515	28460	28470	27699	27016
MB0383	Sample	15021	12573	12525	12522	12132	11563
MB0385	Sample	28083	12306	12191	12206	10180	8946
MB0386	Sample	18627	9863	9835	9834	9093	8653
MB0387	Sample	23429	12334	12270	12277	11555	10991
MB0388	Sample	28334	14473	14345	14409	13315	12703
MB0389	Sample	10514	4986	4956	4961	4580	4354
MB0390	Sample	54674	27373	27283	27299	25794	24819
MB0391	Sample	48854	24243	24132	24167	22363	21237
MB0392	Sample	31951	15504	15429	15439	14489	13815
MB0393	Sample	55574	26833	26676	26727	24937	23921
MB0394	Sample	53309	26338	26162	26205	24479	23574
MB0395	Sample	12895	6434	6416	6414	6083	5824
MB0396	Sample	14080	7166	7128	7130	6690	6376
MB0397	Sample	14318	6904	6863	6869	6341	6055
MB0398	Sample	15253	7958	7936	7940	7426	7169
MB0399	Sample	18310	9533	9504	9497	9071	8776
MB0400	Sample	26738	13972	13914	13938	12931	12408
MB0401	Sample	19805	10292	10259	10253	9399	9088
MB0402	Sample	23081	12041	12010	12009	11102	10695
MB0403	Sample	52827	27379	27305	27311	25708	24910
MB0404	Sample	28932	13206	13124	13165	12319	11882
MB0405	Sample	42392	21035	20927	20932	19595	18662
MB0406	Sample	56746	29580	29473	29497	27506	26465
MB0407	Sample	14345	7337	7286	7305	6853	6554
MB0408	Sample	10824	5535	5523	5519	5164	4967
MB0409	Sample	23998	12530	12482	12486	11591	10761
MB0410	Sample	10989	4998	4977	4983	4670	4378
MB0411	Sample	13862	7509	7479	7496	7082	6734
MB0412	Sample	13997	7683	7656	7667	7301	7068
MB0413	Sample	25664	13944	13916	13921	13365	12788
MB0414	Sample	17980	9603	9573	9570	9136	8791
MB0415	Sample	36152	19663	19599	19617	18756	18096
MB0416	Sample	51726	27745	27652	27682	26458	25490
MB0417	Sample	29316	14868	14727	14793	13706	13086
MB0418	Sample	28206	14604	14509	14542	13595	12924
MB0419	Sample	15767	7666	7632	7643	7162	6859
MB0420	Sample	15124	7358	7344	7345	6897	6547
MB0421	Sample	30291	14591	14510	14543	13645	13139
MB0422	Sample	12056	6066	6046	6055	5766	5533
MB0423	Sample	89895	75023	74562	74650	69767	66585
MB0424	Sample	94648	79209	78868	78893	74558	71614
MB0426	Sample	11788	5613	5582	5571	5199	5045
MB0427	Sample	30306	14965	14906	14913	14052	13521
MB0428	Sample	27325	12910	12845	12848	12078	11634
MB0429	Sample	28806	13785	13752	13752	13126	12769
MB0430	Sample	34658	17443	17400	17415	16206	15633
MB0431	Sample	25663	13261	13219	13233	12201	11747
MB0432	Sample	9823	5071	5063	5057	4768	4506
MB0433	Sample	19531	9344	9313	9315	8815	8506
MB0434	Sample	7261	2174	2157	2164	1887	1772
MB0435	Sample	9370	4899	4891	4892	4656	4471
MB0436	Sample	9903	5175	5165	5165	4912	4736
MB0437	Sample	120743	102013	101581	101715	95449	92131
MB0438	Sample	12812	6448	6420	6424	5962	5762
MB0439	Sample	24533	12697	12639	12648	11898	11519
MB0440	Sample	32551	16269	16209	16207	15303	14729
MB0441	Sample	29444	14637	14569	14602	13770	13275
MB0442	Sample	25835	12925	12857	12881	11982	11358
MB0443	Sample	18919	7861	7827	7844	7230	6984
MB0444	Sample	15347	7540	7519	7522	6972	6698
MB0445	Sample	16063	7651	7631	7633	7308	7054
MB0446	Sample	5958	2904	2891	2890	2618	2501
MB0447	Sample	12672	6375	6361	6358	5999	5765
MB0448	Sample	9539	4380	4368	4370	4160	4039
MB0449	Sample	68718	56891	56591	56629	53596	51365
MB0450	Sample	14083	6451	6428	6418	5746	5541
MB0451	Sample	18140	8823	8790	8789	8259	7862
MB0452	Sample	30087	14518	14479	14490	13831	13370
MB0453	Sample	49054	23314	23251	23264	21667	20985
MB0454	Sample	37011	18038	17976	18001	16949	16284
MB0455	Sample	12062	5949	5936	5938	5625	5449
MB0456	Sample	7892	4067	4060	4058	3886	3769
MB0457	Sample	23288	11148	11115	11116	10508	10163
MB0458	Sample	10026	5294	5285	5278	5013	4812
MB0459	Sample	11616	5615	5602	5595	5312	5116
MB0460	Sample	25445	13354	13320	13322	12534	12044
MB0461	Sample	18712	9478	9436	9439	8847	8476
MB0462	Sample	15769	7791	7764	7753	7356	7156
MB0463	Sample	32264	16623	16559	16569	15749	15100
MB0464	Sample	40026	19919	19849	19877	18046	17453
MB0465	Sample	37417	18089	18022	18030	17026	16479
MB0466	Sample	20027	9441	9368	9362	8392	7785
MB0467	Sample	11425	5581	5563	5556	5251	5037
MB0468	Sample	13709	6387	6357	6362	5890	5602
MB0469	Sample	10459	5477	5459	5460	5197	5028
MB0470	Sample	18827	9491	9411	9422	8782	8574
MB0471	Sample	25462	13088	13004	13022	12216	11918
MB0472	Sample	28879	13883	13779	13793	12194	11073
MB0473	Sample	9822	5111	5094	5097	4736	4553
MB0474	Sample	12347	6374	6356	6358	5871	5624
MB0475	Sample	9692	4855	4824	4840	4558	4262
MB0476	Sample	7589	3814	3781	3779	3533	3418
MB0477	Sample	13734	6434	6394	6396	5702	5280
MB0478	Sample	15829	8324	8284	8304	7769	7451
MB0479	Sample	13301	6640	6608	6618	6141	5791
MB0480	Sample	16241	8321	8278	8296	7625	7206
MB0481	Sample	20010	10180	10140	10156	9641	9255
MB0482	Sample	21501	11417	11385	11392	10499	10192
MB0483	Sample	27446	14166	14102	14100	13069	12532
MB0484	Sample	11856	5919	5884	5902	5526	5282
MB0485	Sample	15929	8380	8350	8366	7997	7744
MB0486	Sample	11652	5896	5866	5882	5495	5196
MB0487	Sample	10650	5264	5236	5241	4842	4625
MB0488	Sample	9976	5195	5165	5166	4849	4540
MB0489	Sample	117977	95654	94804	94935	87154	81282
MB0490	Sample	17610	9332	9266	9289	8747	8287
MB0491	Sample	14258	7287	7241	7249	6768	6357
MB0492	Sample	16871	8814	8768	8788	8177	7833
MB0493	Sample	11759	5854	5811	5824	5376	5008
MB0494	Sample	15880	7975	7940	7943	7417	7016
MB0495	Sample	20786	10759	10709	10707	10088	9672
MB0496	Sample	18190	9622	9539	9589	8960	8575
MB0497	Sample	17464	9452	9394	9424	8906	8504
MB0498	Sample	12129	6604	6589	6596	6293	6085
MB0499	Sample	12726	7001	6972	6984	6630	6316
MB0500	Sample	17565	9295	9261	9268	8752	8253
MB0501	Sample	11524	6527	6503	6502	6030	5755
MB0502	Sample	11182	5704	5668	5685	5339	5017
MB0503	Sample	16587	8760	8718	8730	8305	7946
MB0504	Sample	26989	14548	14475	14498	13628	12762
MB0505	Sample	17703	9584	9539	9539	8913	8492
MB0506	Sample	18409	10113	10059	10062	9458	9057
MB0507	Sample	13980	6923	6896	6901	6409	6156
MB0508	Sample	14483	7816	7785	7797	7266	6948
MB0509	Sample	10719	5377	5354	5346	4948	4733
MB0510	Sample	15711	7894	7851	7850	7336	6846
MB0511	Sample	8605	4253	4231	4233	3884	3648
MB0512	Sample	9005	4128	4111	4114	3817	3610
MB0513	Sample	53840	43921	43586	43655	40096	37487
MB0514	Sample	11279	5538	5489	5524	4914	4735
MB0515	Sample	64608	53574	53270	53352	50133	47533
MB0517	Sample	10903	4500	4468	4467	3917	3800
MB0518	Sample	21836	11187	11115	11138	10439	9700
MB0519	Sample	24097	13147	13137	13133	11395	10814
MB0520	Sample	16612	9263	9242	9227	7993	7526
MB0521	Sample	24736	13671	13637	13655	11819	10534
MB0522	Sample	14222	7344	7306	7311	6870	6560
MB0523	Sample	7448	3747	3729	3732	3505	3329
MB0524	Sample	17714	9235	9194	9190	8130	7658
MB0525	Sample	7091	3629	3609	3613	3385	3183
MB0526	Sample	21685	17579	17465	17496	16343	15609
MB0527	Sample	54665	44394	44108	44150	40967	38252
MB0528	Sample	89994	73947	73385	73435	67395	63433
MB0529	Sample	15987	8183	8143	8147	7694	7318
MB0530	Sample	23982	13159	13131	13126	11700	10686
MB0531	Sample	16110	7697	7649	7665	7123	6712
MB0532	Sample	26905	14056	14023	14031	12565	12064
MB0533	Sample	23321	12415	12395	12382	10555	9439
MB0534	Sample	13589	7085	7060	7073	6077	5742
MB0535	Sample	12474	6281	6261	6268	5526	5227
MB0536	Sample	16230	7973	7959	7956	7549	7320
MB0537	Sample	16805	8830	8808	8806	7759	7113
MB0538	Sample	16924	8895	8879	8880	7732	7370
MB0539	Sample	15304	7132	7099	7112	6655	6370
MB0540	Sample	17804	8680	8647	8650	8126	7716
MB0541	Sample	18796	9322	9293	9299	8422	8056
MB0542	Sample	17847	9008	8956	8974	8381	7897
MB0543	Sample	15280	7643	7598	7605	7073	6725
MB0544	Sample	17705	8228	8186	8192	7403	7160
MB0545	Sample	16789	8024	7989	7994	7462	7052
MB0546	Sample	14625	7421	7366	7390	6950	6423
MB0547	Sample	14620	7481	7449	7455	7022	6567
MB0548	Sample	20473	10104	10039	10071	9438	8946
MB0549	Sample	11993	6080	6047	6055	5652	5403
MB0550	Sample	19796	10072	10005	10016	9314	8800
MB0551	Sample	19822	10120	10077	10077	9507	9002
MB0552	Sample	19081	9658	9603	9616	8958	8398
MB0553	Sample	15181	7773	7739	7749	7138	6780
MB0554	Sample	30606	16366	16323	16330	14774	13959
MB0555	Sample	10766	4323	4301	4303	3980	3723
MB0556	Sample	11590	5729	5693	5703	5307	5052
MB0557	Sample	17867	8618	8568	8583	8003	7590
MB0558	Sample	13317	6881	6845	6864	6422	6094
MB0559	Sample	34788	18833	18800	18782	16736	15150
MB0560	Sample	21958	12128	12092	12094	10988	10338
MB0561	Sample	22744	11382	11324	11332	10605	10025
MB0562	Sample	24222	12097	12029	12049	11243	10623
MB0563	Sample	28456	14616	14595	14595	12756	12200
MB0564	Sample	18710	8830	8778	8806	8013	7540
MB0565	Sample	24040	12860	12839	12827	11211	10657
MB0566	Sample	37550	21098	21062	21044	18761	17283
MB0567	Sample	32446	17282	17241	17239	15008	14520
MB0568	Sample	14697	7506	7459	7482	6683	6378
MB0569	Sample	25870	13044	12976	12983	12078	11487
MB0570	Sample	78638	41428	41243	41232	37157	35772
MB0571	Sample	51656	25741	25573	25583	23881	22327
MB0572	Sample	57836	30327	30225	30238	27077	25439
MB0573	Sample	45062	22639	22477	22506	20983	19624
MB0574	Sample	18019	8908	8861	8868	8238	7754
MB0576	Sample	17373	8849	8816	8822	7956	7104
MB0577	Sample	20107	10386	10335	10328	9550	8814
MB0578	Sample	18339	9632	9544	9532	8599	7873
MB0579	Sample	20192	10096	10013	10029	9296	8593
MB0580	Sample	17916	8937	8877	8884	8094	7619
MB0581	Sample	24566	13606	13570	13579	12352	12039
MB0582	Sample	26241	13302	13214	13228	12163	11374
MB0583	Sample	21621	10637	10576	10580	9797	9051
MB0584	Sample	45603	25025	24968	24975	22495	21671
MB0585	Sample	79432	43644	43175	43357	37897	32653
MB0586	Sample	24285	11265	11207	11210	10448	9860
MB0587	Sample	12901	5976	5934	5947	5445	4995
MB0588	Sample	13019	5879	5839	5854	5395	5021
MB0589	Sample	13142	5968	5934	5933	5516	4890
MB0590	Sample	17346	8531	8489	8506	8003	7553
MB0591	Sample	19037	9145	9077	9094	8544	7900
MB0592	Sample	44721	21146	21119	21105	18540	17354
MB0593	Sample	21723	10260	10213	10216	9527	8913
MB0594	Sample	23389	11639	11380	11608	10882	10461
MB0595	Sample	47233	22566	22452	22461	21070	19744
MB0596	Sample	39324	18322	18206	18239	17034	15511
MB0597	Sample	34565	16149	16066	16082	15048	14222
MB0598	Sample	17562	8862	8809	8822	8226	7814
MB0599	Sample	19398	10746	10729	10732	9343	9119
MB0600	Sample	15221	7046	7002	7014	6506	6053
MB0601	Sample	31412	17634	17595	17553	14845	13409
MB0603	Sample	26083	13693	13601	13636	12742	12030
MB0604	Sample	34728	19583	19548	19551	17135	16504
MB0605	Sample	41470	21673	21559	21599	20207	19396
MB0606	Sample	21611	11175	11109	11127	10345	9791
MB0607	Sample	48501	25963	25907	25891	21947	19012
MB0608	Sample	36167	19709	19670	19686	16652	16250
MB0609	Sample	75911	42416	42321	42322	36467	32729
MB0610	Sample	47077	23977	23890	23939	21108	20322
MB0611	Sample	28213	15163	15146	15145	13228	12693
MB0612	Sample	31869	16257	16233	16232	14051	13511
MB0613	Sample	32230	17805	17785	17785	15661	15349
MB0614	Sample	34104	17369	17284	17299	16171	15516
MB0615	Sample	30976	16907	16882	16890	14703	14488
MB0616	Sample	25542	12697	12628	12641	11723	11182
MB0617	Sample	36098	18801	18757	18773	16875	16284
MB0618	Sample	43644	21897	21744	21797	20283	19323
MB0619	Sample	90249	44167	43946	43962	40198	39046
MB0620	Sample	57481	30588	30516	30532	26613	25932
MB0621	Sample	68840	33955	33764	33797	31236	30018
MB0622	Sample	46249	24313	24288	24250	21212	20122
MB0623	Sample	23826	12815	12793	12793	10919	10685
MB0624	Sample	29140	15614	15604	15601	13243	13049
MB0625	Sample	31167	17425	17400	17406	15168	14914
MB0626	Sample	44894	24902	24813	24850	22314	21518
MB0627	Sample	27301	14782	14740	14758	12889	12523
MB0628	Sample	35372	19087	19061	19055	16607	16009
MB0629	Sample	44412	24222	24158	24161	21257	20726
MB0630	Sample	60062	32580	32510	32511	28672	27806
MB0631	Sample	57664	30125	30085	30057	26157	24798
MB0632	Sample	38077	18251	18125	18154	16563	15588
MB0633	Sample	26985	13428	13355	13380	12468	11869
MB0634	Sample	35260	18703	18645	18672	15876	15109
MB0635	Sample	23258	12309	12261	12275	11036	10582
MB0636	Sample	26489	13660	13641	13622	11627	11042
MB0638	Sample	18174	9751	9691	9696	9010	8320
MB0639	Sample	17072	9158	9096	9116	8504	7863
MB0641	Sample	25499	13393	13297	13324	12427	11542
MB0642	Sample	44282	23646	23504	23539	21956	20249
MB0643	Sample	55356	28980	28808	28816	27077	25283
MB0644	Sample	28641	13930	13843	13876	12941	12038
MB0683	Sample	31997	25434	25275	25292	23474	22086
MB0684	Sample	17204	13443	13377	13376	12433	11680
MB0685	Sample	23630	19056	18946	18956	17514	16321
MB0686	Sample	24854	20511	20382	20399	18755	17201
MB0687	Sample	35006	27524	27190	27145	23338	20693
MB0688	Sample	45727	36509	36247	36247	33278	30724
MB0689	Sample	37230	29656	29461	29489	27141	25341
MB0690	Sample	57587	46329	46028	46133	43018	40875
MB0691	Sample	50836	41457	41112	41193	37995	35373
MB0692	Sample	89121	73370	72994	73070	68135	64935
MB0693	Sample	113056	89771	88909	89114	81797	75913
MB0694	Sample	52098	41619	41398	41421	39049	37210
MB0695	Sample	37307	30009	29834	29808	27750	26466
MB0696	Sample	35122	28152	27957	28012	25825	24283
MB0697	Sample	18816	15095	14949	14978	13694	12617
MB0698	Sample	17815	14642	14527	14541	13489	12633
MB0699	Sample	35738	28948	28742	28797	26554	24759
MB0700	Sample	26891	21474	21252	21281	19452	17808
MB0701	Sample	45637	36260	35992	36079	33110	30706
MB0702	Sample	38615	30718	30531	30530	28285	26808
MB0703	Sample	41791	33721	33556	33567	31255	29647
MB0704	Sample	73080	59042	58593	58685	54327	50765
MB0705	Sample	136815	108895	108168	108390	100610	94575
MB0706	Sample	36749	29197	29014	29033	26800	25195
MB0707	Sample	34787	28187	27993	28023	25950	24429
MB0708	Sample	87802	66926	66076	66076	56185	49898
MB0709	Sample	27263	21606	21515	21543	20195	19267
MB0710	Sample	49070	39381	39098	39091	35679	34132
MB0711	Sample	19460	15856	15740	15773	14617	13704
MB0712	Sample	11703	9472	9431	9425	8766	8233
MB0713	Sample	55997	41778	41393	41314	34914	31366
MB0714	Sample	46231	38202	37921	37998	35258	33650
MB0715	Sample	57045	46507	46290	46270	43310	41729
MB0716	Sample	75387	61648	61218	61300	56567	53018
MB0717	Sample	117740	99637	99151	99277	92327	87983
MB0718	Sample	31295	24653	24483	24525	22747	21317
MB0719	Sample	10720	8446	8389	8390	7751	7245
MB0720	Sample	22143	17286	17141	17196	15684	14587
MB0721	Sample	11012	8830	8774	8787	8046	7528
MB0722	Sample	276871	221513	218715	218987	195666	182713
MB0723	Sample	41055	33447	33215	33285	30927	29492
MB0724	Sample	45123	36878	36582	36646	33775	31339
MB0725	Sample	140249	114835	114358	114375	107731	103609
MB0726	Sample	47980	38555	38272	38300	35396	33090
MB0727	Sample	36734	29573	29431	29441	27400	26074
MB0728	Sample	35363	28466	28303	28302	26509	25228
MB0729	Sample	78127	62922	62506	62554	57870	54049
MB0730	Sample	38726	30929	30725	30788	28652	26907
MB0731	Sample	29029	23360	23231	23220	21745	20529
MB0732	Sample	14740	11657	11574	11589	10567	9774
MB0733	Sample	5863	3112	3092	3105	2861	2683
MB0734	Sample	22734	18530	18411	18424	17153	16331
MB0735	Sample	11158	8897	8852	8853	8159	7696
MB0736	Sample	25761	20840	20699	20697	19009	17790
MB0737	Sample	68984	55636	55315	55357	51278	47847
MB0738	Sample	84629	66531	66050	66218	61513	58602
MB0739	Sample	74528	59649	59261	59319	54610	50820
MB0740	Sample	51721	42467	42165	42225	39222	36951
MB0741	Sample	65413	53886	53637	53655	49814	47188
MB0742	Sample	85948	67977	67709	67767	63463	61055
MB0745	Sample	11768	9015	8954	8961	8189	7641
MB0746	Sample	41500	32141	31949	31969	29700	28353
MB0747	Sample	23961	19054	18943	18959	17483	16416
MB0748	Sample	42144	35351	35219	35219	33103	31861
MB0749	Sample	52929	42134	41926	41870	39461	38533
MB0750	Sample	19835	16358	16262	16287	15176	14523
MB0751	Sample	57435	45713	45423	45440	41990	39316
MB0752	Sample	35616	28376	28183	28226	26130	24550
MB0753	Sample	43121	35893	35773	35794	33734	32804
MB0754	Sample	83200	65915	65477	65603	60874	57169
MB0755	Sample	68000	53519	53168	53241	49464	47085
MB0756	Sample	76275	61001	60631	60717	56939	54182
MB0757	Sample	41386	32861	32675	32671	30253	28687
MB0758	Sample	28085	22034	21888	21878	20230	19224
MB0761	Sample	35090	28825	28622	28684	26708	25253
MB0762	Sample	31242	25419	25196	25219	23099	21290
MB0763	Sample	43307	35591	35378	35345	32990	31255
MB0764	Sample	68506	56172	55845	55824	51749	48157
MB0765	Sample	58307	47711	47428	47517	44178	41822
MB0766	Sample	50154	40598	40316	40380	37212	34621
MB0767	Sample	48241	39400	39127	39188	36487	34392
MB0768	Sample	37086	30136	29934	30000	27664	26086
MB0769	Sample	51641	41185	40877	40973	37788	34845
MB0770	Sample	22319	17814	17752	17744	16538	15778
MB0771	Sample	25035	19521	19333	19395	17660	16245
MB0772	Sample	17805	14023	13943	13964	12967	12295
MB0773	Sample	37500	30223	29982	30052	27654	25716
MB0774	Sample	2913	2278	2268	2273	2112	1995
MB0775	Sample	49372	39452	39105	39189	35994	32850
MB0776	Sample	93292	74757	74324	74382	69902	66947
MB0777	Sample	37521	29473	29307	29347	27202	26011
MB0778	Sample	86974	68932	68577	68626	64220	61980
MB0779	Sample	182842	145549	144979	145112	134386	124795
MB0780	Sample	75475	59608	59276	59325	55335	52870
MB0781	Sample	155729	121551	120835	120897	111905	105417
MB0782	Sample	2966	1141	1120	1133	853	763
MB0783	Sample	63809	50818	50579	50573	47370	45110
MB0784	Sample	83091	65749	65273	65257	59866	55627
MB0785	Sample	124974	101216	100850	100830	95787	91054
MB0786	Sample	119482	97262	96865	96831	90832	87277
MB0787	Sample	78601	64675	64395	64458	60473	57690
MB0788	Sample	58658	46919	46686	46734	43209	40924
MB0789	Sample	44304	34824	34562	34637	31936	29587
MB0790	Sample	93757	72768	72380	72404	68148	65551
MB0791	Sample	174196	139246	138567	138405	129649	125222
MB0792	Sample	104711	84833	84436	84502	79077	75736
MB0793	Sample	141680	111876	111572	111586	103872	95435
MB0794	Sample	91819	75843	75615	75633	71869	68467
MB0795	Sample	111324	86780	85663	85714	75688	69371
MB0796	Sample	80212	65149	64831	64859	60447	57296
MB0797	Sample	43205	34324	34158	34183	31493	29732
MB0798	Sample	98848	81993	81721	81770	76379	72074
MB0799	Sample	96374	78810	78480	78485	74110	71388
MB0800	Sample	105785	84642	84160	84216	78868	75508
MB0801	Sample	104762	78946	78086	78105	72077	68921
MB0802	Sample	35642	28048	27781	27863	25299	23267
MB0803	Sample	64343	52648	52415	52374	48920	47030
MB0804	Sample	51816	43342	43228	43218	40597	39348
MB0805	Sample	202270	159994	159026	159048	148778	144652
MB0806	Sample	63193	52158	51864	51894	48366	45853
MB0807	Sample	90813	72399	71979	71932	67308	64629
MB0808	Sample	80222	64565	64314	64299	60332	57834
MB0809	Sample	43730	34428	34188	34237	31791	29762
MB0810	Sample	44246	33022	32820	32807	30442	28898
MB0811	Sample	60061	47245	46928	46870	43901	42720
MB0812	Sample	245660	187387	184287	184052	154923	138084
MOC1	Mock positive control	92482	75053	74723	74834	71625	65638
MOC2	Mock positive control	72805	60870	60600	60655	58149	53453
MOC3	Mock positive control	75686	62433	62199	62279	59801	55467
MOC4	Mock positive control	19044	15402	15340	15364	14711	13480
MOC5	Mock positive control	27057	13395	13329	13353	12479	11395
MOC6	Mock positive control	42913	21450	21369	21389	20180	18737
MOC7	Mock positive control	98854	51034	50911	50896	48165	44203
MOC8	Mock positive control	231370	180295	179574	179528	165024	148315
MOC9	Mock positive control	157641	123582	123173	123203	114181	105977
NC1	PCR amplification control	38512	31655	31353	31497	29704	27222
NC2	PCR amplification control	27061	22801	22591	22650	21290	19679
NC3	PCR amplification control	18901	15633	15508	15525	14641	13496
NC4	PCR amplification control	13552	10914	10824	10847	10165	9393
NC5	PCR amplification control	25235	12383	12298	12326	11489	10553
