# Supplementary material for: Alterations to the bovine bacterial ocular surface microbiome in the context of infectious bovine keratoconjunctivitis
Source: Anim Microbiome. 2023 Nov 23;5:60. doi: 10.1186/s42523-023-00282-4 (PMC10668498; doi:10.1186/s42523-023-00282-4)
Supplement: Supplementary file 2 — Supplementary Material 2: Supplemental Table 2: Relative abundance data by state. N = number of eyes [file 42523_2023_282_MOESM2_ESM.xlsx]

## Sheet: sup table 2 with SD
Phylum	Statistics	Connecticut	Georgia	Idaho	Louisiana	Pennsylvania	Vermont	Virginia	West Virginia
Actinobacteriota	Mean	0.0225867	0.0096335	0.0121944	0.012304	0.0403202	0.0362618	0.0218431	0.0130914
Actinobacteriota	Std Dev	0.0211333	0.00708301	0.00819638	0.00267812	0.0325462	0.0513231	0.0170564	0.0227117
Actinobacteriota	N	103	47	125	6	20	113	41	149
Bacteroidota	Mean	0.156716	0.240327	0.286351	0.372923	0.18287	0.19058	0.271203	0.186039
Bacteroidota	Std Dev	0.0860914	0.0959943	0.10657	0.0382849	0.0801004	0.132622	0.0845833	0.11084
Bacteroidota	N	103	47	125	6	20	113	41	149
Deferribacterota	Mean	0.0164583	0.0262302	0.0307324	0.038207	0.0197858	0.0199817	0.0306524	0.0187721
Deferribacterota	Std Dev	0.00958328	0.011027	0.0128381	0.00403162	0.0100706	0.0146355	0.0149279	0.0120497
Deferribacterota	N	103	47	125	6	20	113	41	149
Firmicutes	Mean	0.444221	0.475565	0.37587	0.323216	0.462081	0.586672	0.469976	0.373642
Firmicutes	Std Dev	0.184659	0.181164	0.114454	0.0859396	0.1739	0.252597	0.138518	0.189879
Firmicutes	N	103	47	125	6	20	113	41	149
Fusobacteriota	Mean	0.00191945	0.00319363	0.00320795	0.00456512	0.00255649	0.00236153	0.00306364	0.00228045
Fusobacteriota	Std Dev	0.00123524	0.00167718	0.00152793	0.00105601	0.00161401	0.00193081	0.00133773	0.00158753
Fusobacteriota	N	103	47	125	6	20	113	41	149
Proteobacteria	Mean	0.322776	0.191351	0.235611	0.153634	0.253731	0.118772	0.14277	0.369967
Proteobacteria	Std Dev	0.205264	0.162355	0.156779	0.0447037	0.205069	0.100762	0.0813009	0.243104
Proteobacteria	N	103	47	125	6	20	113	41	149
Verrucomicrobiota	Mean	0.0353216	0.0536999	0.0560337	0.0951516	0.0386559	0.0453703	0.0604927	0.0362087
Verrucomicrobiota	Std Dev	0.0189942	0.0219787	0.0221726	0.00910881	0.0160966	0.0317275	0.0204317	0.0226969
Verrucomicrobiota	N	103	47	125	6	20	113	41	149
