# Supplementary material for: Alterations to the bovine bacterial ocular surface microbiome in the context of infectious bovine keratoconjunctivitis
Source: Anim Microbiome. 2023 Nov 23;5:60. doi: 10.1186/s42523-023-00282-4 (PMC10668498; doi:10.1186/s42523-023-00282-4)
Supplement: Supplementary file 3 — Supplementary Material 3: Supplemental Table 3: Relative abundance data by farm. N = number of eyes [file 42523_2023_282_MOESM3_ESM.xlsx]

## Sheet: sup table 3 with SD
Phylum	Statistics	Farm 1	Farm 2	Farm 3	Farm 4	Farm 5	Farm 6	Farm 7	Farm 8	Farm 9	Farm 10	Farm 11	Farm 12	Farm 13	Farm 14	Farm 15	Farm 16	Farm 17
Actinobacteriota	Mean	0.00851596	0.0110171	0.00243291	0.0283292	0.0357591	0.0121944	0.00718512	0.0595754	0.00705449	0.0218431	0.00852627	0.0108369	0.0152384	0.0393612	0.012764	0.0348132	0.0403202
Actinobacteriota	Std Dev	0.00329071	0.00991056	0.00257341	0.0237623	0.0766298	0.00819638	0.00475113	0.0383748	0.00269901	0.0170564	0.0049702	0.00182822	5.50299e-05	0.0423439	0.00987425	0.0430708	0.0325462
Actinobacteriota	N	26	21	27	65	24	125	78	19	14	41	11	4	2	31	38	58	20
Bacteroidota	Mean	0.240148	0.240548	0.0753083	0.174623	0.263031	0.286351	0.219701	0.175693	0.185655	0.271203	0.237494	0.350327	0.418114	0.120561	0.126086	0.198025	0.18287
Bacteroidota	Std Dev	0.0961314	0.098197	0.0397358	0.0919441	0.133813	0.10657	0.118339	0.0796389	0.0525994	0.0845833	0.099072	0.0151912	0.0225721	0.118154	0.0654431	0.122697	0.0801004
Bacteroidota	N	26	21	27	65	24	125	78	19	14	41	11	4	2	31	38	58	20
Deferribacterota	Mean	0.025876	0.0266687	0.00565725	0.0185889	0.0290868	0.0307324	0.0222907	0.0190482	0.0195497	0.0306524	0.0245463	0.0361974	0.0422261	0.012603	0.0128139	0.0201579	0.0197858
Deferribacterota	Std Dev	0.0100791	0.0123418	0.0035342	0.0102683	0.0154744	0.0128381	0.0124959	0.00901859	0.00605238	0.0149279	0.0110192	0.00330675	6.71136e-05	0.0128201	0.00701309	0.0131607	0.0100706
Deferribacterota	N	26	21	27	65	24	125	78	19	14	41	11	4	2	31	38	58	20
Firmicutes	Mean	0.552327	0.380527	0.176912	0.459479	0.403397	0.37587	0.396925	0.471405	0.457259	0.469976	0.416135	0.359504	0.250641	0.740975	0.418123	0.580038	0.462081
Firmicutes	Std Dev	0.157082	0.165828	0.090786	0.195006	0.219918	0.114454	0.193668	0.140129	0.1469	0.138518	0.14596	0.0749519	0.0653706	0.223138	0.164674	0.229159	0.1739
Firmicutes	N	26	21	27	65	24	125	78	19	14	41	11	4	2	31	38	58	20
Fusobacteriota	Mean	0.00307217	0.003344	0.000803389	0.00214302	0.00335336	0.00320795	0.00275466	0.00216229	0.00243887	0.00306364	0.00254583	0.00465228	0.0043908	0.00156133	0.00153704	0.00237882	0.00255649
Fusobacteriota	Std Dev	0.00146927	0.0019309	0.000560445	0.00132589	0.00230413	0.00152793	0.00171646	0.0010094	0.000958469	0.00133773	0.00172771	0.0012631	0.000835702	0.00176017	0.000963056	0.00167022	0.00161401
Fusobacteriota	N	26	21	27	65	24	125	78	19	14	41	11	4	2	31	38	58	20
Proteobacteria	Mean	0.115431	0.285347	0.725718	0.277582	0.201857	0.235611	0.309038	0.235455	0.29007	0.14277	0.262823	0.144534	0.171834	0.0549445	0.400082	0.118507	0.253731
Proteobacteria	Std Dev	0.0485665	0.202257	0.109683	0.200833	0.13731	0.156779	0.201352	0.159106	0.14291	0.0813009	0.180264	0.0529131	0.0244741	0.0494741	0.191465	0.0770157	0.205069
Proteobacteria	N	26	21	27	65	24	125	78	19	14	41	11	4	2	31	38	58	20
Verrucomicrobiota	Mean	0.0546298	0.0525485	0.0131678	0.0392545	0.0635153	0.0560337	0.0421047	0.0366615	0.0379723	0.0604927	0.0479289	0.0939497	0.0975554	0.0299941	0.0285945	0.0460804	0.0386559
Verrucomicrobiota	Std Dev	0.021836	0.0226389	0.00828369	0.019783	0.0325232	0.0221726	0.0239607	0.016998	0.0115003	0.0204317	0.0217418	0.00551489	0.0175007	0.029282	0.0156196	0.0288467	0.0160966
Verrucomicrobiota	N	26	21	27	65	24	125	78	19	14	41	11	4	2	31	38	58	20
