# Supplementary material for: Alterations to the bovine bacterial ocular surface microbiome in the context of infectious bovine keratoconjunctivitis
Source: Anim Microbiome. 2023 Nov 23;5:60. doi: 10.1186/s42523-023-00282-4 (PMC10668498; doi:10.1186/s42523-023-00282-4)
Supplement: Supplementary file 4 — Supplementary Material 4: Supplemental Table 4: Relative abundance data by individual breed. N = number of eyes [file 42523_2023_282_MOESM4_ESM.xlsx]

## Sheet: Sheet1
Phylum	Statistics	Angus	Brown Swiss	Charolais	Hereford	Holstein	Jersey
Actinobacteriota	Mean	0.0150885	0.0796657	0.00767117	0.00601939	0.0275916	0.0355316
Actinobacteriota	Std Dev	0.0190855	0.0916645	0.000597208	0.00499603	0.0366097	0.0165011
Actinobacteriota	N	371	8	2	15	202	6
Bacteroidota	Mean	0.239047	0.217001	0.258766	0.174608	0.169458	0.28512
Bacteroidota	Std Dev	0.111612	0.0937218	0.0380019	0.147263	0.113519	0.0927596
Bacteroidota	N	371	8	2	15	202	6
Deferribacterota	Mean	0.0254035	0.0219348	0.028347	0.0181156	0.017761	0.0316547
Deferribacterota	Std Dev	0.013472	0.0112009	0.000136099	0.0154768	0.012507	0.00971944
Deferribacterota	N	371	8	2	15	202	6
Firmicutes	Mean	0.406842	0.441242	0.481758	0.237049	0.524884	0.415376
Firmicutes	Std Dev	0.163702	0.154244	0.030729	0.136704	0.237312	0.149441
Firmicutes	N	371	8	2	15	202	6
Fusobacteriota	Mean	0.00283729	0.00217875	0.00330214	0.00238471	0.00210779	0.00355899
Fusobacteriota	Std Dev	0.00159798	0.00120341	8.11843e-05	0.00208979	0.00165244	0.00157753
Fusobacteriota	N	371	8	2	15	202	6
Proteobacteria	Mean	0.262091	0.187555	0.168299	0.523177	0.218687	0.16534
Proteobacteria	Std Dev	0.200266	0.110522	0.0172996	0.255413	0.193816	0.0599212
Proteobacteria	N	371	8	2	15	202	6
Verrucomicrobiota	Mean	0.0486901	0.0504223	0.0518566	0.0386465	0.0395103	0.063419
Verrucomicrobiota	Std Dev	0.024145	0.0235118	0.00948433	0.0337469	0.0268479	0.0204716
Verrucomicrobiota	N	371	8	2	15	202	6
