# Supplementary material for: Alterations to the bovine bacterial ocular surface microbiome in the context of infectious bovine keratoconjunctivitis
Source: Anim Microbiome. 2023 Nov 23;5:60. doi: 10.1186/s42523-023-00282-4 (PMC10668498; doi:10.1186/s42523-023-00282-4)
Supplement: Supplementary file 5 — Supplementary Material 5: Supplemental Table 5: Relative abundance data by breed purpose. N = number of eyes [file 42523_2023_282_MOESM5_ESM.xlsx]

## Sheet: Sheet1
Phylum	Statistics	Beef	Dairy
Actinobacteriota	Mean	0.0146997	0.0297408
Actinobacteriota	Std Dev	0.0187744	0.0403846
Actinobacteriota	N	388	216
Bacteroidota	Mean	0.236658	0.174432
Bacteroidota	Std Dev	0.113382	0.113869
Bacteroidota	N	388	216
Deferribacterota	Mean	0.0251369	0.0183016
Deferribacterota	Std Dev	0.0135727	0.0125803
Deferribacterota	N	388	216
Firmicutes	Mean	0.400664	0.518744
Firmicutes	Std Dev	0.165553	0.233454
Firmicutes	N	388	216
Fusobacteriota	Mean	0.00282219	0.00215073
Fusobacteriota	Std Dev	0.00161499	0.00164769
Fusobacteriota	N	388	216
Proteobacteria	Mean	0.271701	0.216052
Proteobacteria	Std Dev	0.208087	0.188966
Proteobacteria	N	388	216
Verrucomicrobiota	Mean	0.0483181	0.0405786
Verrucomicrobiota	Std Dev	0.0245485	0.0268488
Verrucomicrobiota	N	388	216
