# Supplementary material for: Alterations to the bovine bacterial ocular surface microbiome in the context of infectious bovine keratoconjunctivitis
Source: Anim Microbiome. 2023 Nov 23;5:60. doi: 10.1186/s42523-023-00282-4 (PMC10668498; doi:10.1186/s42523-023-00282-4)
Supplement: Supplementary file 6 — Supplementary Material 6: Supplemental Table 6: Beta diversity subgroup analysis [file 42523_2023_282_MOESM6_ESM.xlsx]

## Sheet: Sheet1
Subgroup	Distribution	Beta diversity	PERMANOVA, p, against disease State	Variance (%) of PCoA1, PCoA2
West Virginia (beef breeds)	Active: 54	unweighted UniFrac	0.002	9.9, 5.5
	Normal: 95	Bray-Curtis	0.001	19.9, 17.7
		weighted UniFrac	0.001	50.6, 19.8
West Virginia (beef breeds, <1 year)	Active: 51	unweighted UniFrac	0.001	8.9, 5.6
	Normal: 85	Bray-Curtis	0.001	21.0, 18.5
		weighted UniFrac	0.001	50.8, 19.2
West Virginia (beef breeds, < 1 year, male)	Active: 37	unweighted UniFrac	0.004	10.0, 6.7
	Normal: 46	Bray-Curtis	0.001	21.5, 16.3
		weighted UniFrac	0.001	51.7, 20.5
West Virginia (beef breeds, < 1 year, female)	Active: 14	unweighted UniFrac	0.217	11.1, 6.6
	Normal: 39	Bray-Curtis	0.003	27.6, 20.4
		weighted UniFrac	0.002	56.6, 16.7
Vermont (dairy breeds, < 1 year, female)	Active: 44	unweighted UniFrac	0.004	12.6, 5.1
	Normal: 69	Bray-Curtis	0.062	39.6, 10.1
		weighted UniFrac	0.179	72.5, 8.7
Idaho (beef breeds, < 1 year)	Active: 69	unweighted UniFrac	0.462	12.0, 5.5
	Normal: 56	Bray-Curtis	0.035	25.1, 15.2
		weighted UniFrac	0.349	51.1 13.8
Connecticut (dairy breeds, < 1 year, female)	Active: 38	unweighted UniFrac	0.115	12.2, 6.5
	Normal: 65	Bray-Curtis	0.001	19.2, 16.2
		weighted UniFrac	0.001	35.8, 34.6
